# Supplementary material for: Mendelian randomization studies on coronary artery disease: a systematic review and meta-analysis
Source: Syst Rev. 2024 Jan 16;13:29. doi: 10.1186/s13643-023-02442-8 (PMC10790478; doi:10.1186/s13643-023-02442-8)
Supplement: Supplementary file 1 — Additional file 1. [file 13643_2023_2442_MOESM1_ESM.xlsx]

## Sheet: Supp. Table of Contents
Table of Contents
Supplementary Material 1.	Search strategy employed for each database
Supplementary Material 2.	Complete data extraction form
Supplementary Material 3.	Categorization of exposure traits studied in MR studies on CAD for Figure 2
Supplementary Material 4.	Quality assessment results
Supplementary Material 5.	Assessment of publication bias
Supplementary Material 6.	Assessment of heterogeneity

## Sheet: Supp. 2
Data Extraction
First Author's Name
Year Published
Title
Ancestry of Participants
Type of MR Study
Exposure Data Source
Exposure Variable(s)
Exposure Sample Size(s)
Number of SNPs used
Number of Proxy SNPs used
Independent SNPs Tested (Specify r^2 if given)
Outcome Data Source
Outcome Variable(s)
Outcome Sample Size(s):
Cases
Controls
MR Analysis Results:
Odds Ratio or Hazard Ratio and 95% CI
P-Values
Types of Sensitivity Test(s) conducted (IVW/MR Egger/etc.)
Results of sensitivity test(s)
Inverse-Variance Weighted
Weighted Median
Simple Median
MR-Egger
Wighted Mode
Simple Mode
MR Presso
Contamination-Mixture
Regression-Based
Additional Analyses Performed
F-Statistic
Heterogeneity:
Cochrane's Q
P-value
Power Calculations (if yes, estimated value)
Confounders Tested
Quality Assessment
Do the authors mention how the genetic variants were chosen? (Two-Sample MR)
Are the samples independent or do the authors mention potential overlap between the exposure and outcome data? (Two-Sample MR)
If required, was data harmonization performed across the datasets?
(1st MR assumption) Was linear regression of the exposure on the instrument performed and/or the F-statistic of the instrument calculated?
(2nd MR assumption) Did the authors check or discuss any possible confounding variables that may influence the association between the exposure and outcome?
(3rd MR assumption) Did the authors check or discuss any possible influence on the outcome other than through the exposure, such as pleiotropy or population substructure?
Are findings from the primary analysis and respective confidence intervals presented?
Were sensitivity analyses conducted in addition to the primary reporting method?
Were power calculations performed?

## Sheet: Supp. 3
Amino Acids	Anthropometric Characterisitcs	Blood Components and Hematalogical Traits	Cardiometabolic Traits	Digestive System	Drugs / Treatments	Fatty Acids and Lipids	Hepatic Traits	Hormones	Immune System, Inflammation, and Inflammatory Conditions	Lifestyle Habits	Lung Function and Respiratory Conditions	Mental Health and Neurological Conditions	Metrics of Frailty and Life Expectancy	Renal Function	Reproductive Factors	Serum Electrolytes and Vitamins	Other Exposures
L-Arginine	Arm Fat Percenage/Mass	Blood cis-eGenes	Blood Pressure	Celiac disease	Bile Acid Sequestrants (BAS)	Apolipoprotein B	Liability to non-alcoholic fatty liver disease (NAFLD)	Plasma Cortisol	Plasma levels of C-reactive protein (CRP)	Alcohol Consumption	Sleep-Disordered Breathing	Cannabis Use Disorder	Telomere Length	Serum Creatinine	PCOS	Blood Copper Levels	Education
L-Carnitine	Birth Weight	Coagulation Factors	Blood Pressure	Gastroesophageal Reflux Disease	Sodium-Glucose Cotransporter 2 (SGLT2) Inhibition	Apolipoprotein E	Nonalcoholic Fatty Liver Disease (NAFLD)	Free Thyroxine (FT4) Levels	serum matrix metalloproteinase-8 (MMP-8)	Alcohol Consumption	Asthma	Insomnia	Telomere Length	Urinary Albumin-Creatinine Ratio (UAlb/UCr)	PCOS	Copper	Education
Plasma Homocysteine	Birth Weight	Hematocrit	Blood Pressure	Gut Microbiota	Statins	Arachidonic acid	Nonalcoholic Fatty Liver Disease (NAFLD)	Adiponectin	C-reactive Protein	Alcohol Consumption	Lung Fuction	Insomnia	Telomere Length	Urinary Sodium-Potassium Ratio (UNa/UK)	Age at menarche	high concentrations of plasma vitamin C	Education
Tryptophan	BMI	Hematocrit	Blood Pressure	Gut Microbiota	Neurokinin 3 receptor (NK3R) antagonists	Circulating Fatty Acids (FAs)	Nonalcoholic Fatty Liver Disease (NAFLD)	Adiponectin	Lupus	Alcohol Consumption	Lung Fuction	Insomnia	Fraility	Plasma Cystatin C	Age at menarche	Homocysteine-reducing B vitamins	Education
Circulating Glycine	BMI	Hemoglobin	Blood Pressure	Gut Microbiota	Prescription Opiod Use	Fatty acid biosynthesis	Bilirubin	Glucose-dependent insulinotropic peptide (GIP)	Lupus	Alcohol Consumption	Lung Fuction	Insomnia	Frailty Index	Urinary Uromodulin (uMOD)	Age at menarche	Low plasma 25-hydroxyvitamin D [p-25(OH)D]	Education
	BMI	long-term Hgb level rises	Blood Pressure	Gut Microbiota–Dependent Metabolite Trimethylamine N-oxide		Apolipoprotein C3	Bilirubin	Cortisol	Multiple Sclerosis	Alcohol Consumption		Sensitivity to Enviornmental Stress and Adversity	Grip Strength	Kidney Function	Anti-Mullerian hormone (AMH) levels	circulating total homocysteine (tHcy)	Education
	BMI	Lymphocyte Count	Blood Pressure			Apolipoprotein B	Bilirubin	Gonadoropin-Releasing Hormone	Rheumatoid arthritis (RA)	Caffeine Intake		Subjective Wellbeing	Grip Strength	Kidney Function	Anti-Mullerian hormone (AMH) levels	Serum Magnesium	Education
	BMI	Mean Corpouscular Hemoglobin Concentration	Blood Pressure			HDL quality traits	Bilirubin	Serotonin	Rheumatoid arthritis (RA)	Caffeine Intake		Well-Being Spectrum	Grip Strength	Blood Urea Nitrogen	Lifelong Testosterone	total homocysteine (tHcy) concentrations	Education
	BMI	Mean Corpuscular Count	Circulating Adipokines			HDL-C	Liver Fat	Steriod Hormones	IL-6 pathway	Caffeine Intake		Worry	Grip Strength		Sex Hormone Binding Globulin	Methylenetetrahydrofolate reductase (MTHFR)	Osteoarthritis
	BMI	Mean Corpuscular Hemoglobin	Circulating Adiponectin			LDL Receptor Gene (LDLR)	Glucokinase Activation	Standardized Thyrotropin (TSH)	atopic dermatitis (AD)	Caffeine Intake		Cognition	Paternal Longevity		Testosterone	Selenium	Osteoarthritis
	BMI	Red Blood Cell Count	Glucose			LDL-C	Fetuin-A	Free Thyroxine (fT4)	atopic dermatitis (AD)	Cheese Intake		Cognition			Testosterone	Calcium
	BMI	White Blood Cell Count	Type 2 Diabetes Mellitus			LDL-C	Alanine Aminotransferase	follicle-stimulating hormone (FSH)	Periodontitis	Computer Use		Intelligence				Circulating Folate Concentrations
	BMI	Eosinophil Count	Type 2 Diabetes Mellitus			LDL-C	Alanine Aminotransferase	Thyroid Function	Periodontitis	Daytime Napping		Intelligence				Circulating Vitamin C
	BMI	Serum Mannose	Type 2 Diabetes Mellitus			LDL-C	Alanine Aminotransferase	thyroid-stimulating hormone (TSH)	Zinc	Daytime Napping		Depression				Circulating Vitamin E
	BMI	Asymmetric Dimethylarginine (ADMA)	Type 2 Diabetes Mellitus			TG	Alkaline Phosphatase	Thyrotropin (TSH) Levels	Interleukin-6	Daytime Sleepiness		Depression				Phosphorus
	BMI	Circulating alpha-Klotho Levels	Type 2 Diabetes Mellitus			LDL-C	Aspartate Aminotransferase	Fibroblast growth factor 23 (FGF23)	Interleukin-6 Signaling	Daytime Sleepiness		Depression				Plasma Levels of Vitamin K
	BMI	Circulating TIMP3	Type 2 Diabetes Mellitus			LDL-C	Aspartate Aminotransferase		Psoriasis	Driving		Depression				Plasma Vtiamin C Levels
	BMI	Basophil Count	Type 2 Diabetes Mellitus			Apolipoprotein B	Gamma-glutamyl Transferase		Psoriasis	Milk Intake		Depression				Serum bilirubin
	BMI	Monocyte Count	Type 2 Diabetes Mellitus			HDL-C	Liver Enzymes (alanine aminotransferase (ALT), alkaline phosphatase (ALP) and gamma glutamyltransferase (GGT))		Psoriasis	Milk intake		Depression				Serum Calcium
	BMI	Neutrophil Count	Type 2 Diabetes Mellitus			TG	Liver Function		Inflammation	Milk intake		Parkinson's Disease				Serum Calcium Levels
	BMI	Neutrophil-to-Lymphocyte ratio (NLR)	Diabetes			LDL-C			Kynurenine	Mood Swings		Post-traumatic Stress Disorder (PTSD)				25-hydroxy vitamin D
	BMI	Plasminogen Activator Inhibitor Type 1	Diabetes			Apolipoprotein B			Tumor necrosis factor (TNF)	Morning Person		Post-traumatic Stress Disorder (PTSD)				Vitamin B Levels
	BMI	ADAMTS-13	Fasting Glucose			HDL-C			Growth Differentiation Factor 15 (GDF15)	Sedentariness		Schizophrenia				Vitamin D
	BMI	Anti-Coagulation Protein C	Fasting Glucose			TG			Growth Differentiation Factor 15 (GDF15)	Sedentariness		ADHD				Vitamin D
	BMI	Factor VII	Heart Rate			Apolipoprotein A1			Growth Differentiation Factor 15 (GDF15)	Sedentariness		Migraine				Vitamin D Binding Protein Levels
	BMI	Fibrinogen	Heart Rate			LDL-C			Interleukin-18	Sleep		ASGR1 gene locus				Vitamin E Levels
	Body Fat Mass / Percentage	Fibrinogen	Resting Heart Rate			HDL-C			Circulating Level of Monocyte Chemoattractant Protein-1	Sleep Duration		combination therapy of IL-6 signaling inhibition and LDL-C lowering				Vitamin K Concentrations
	Body Fat-Free Mass	Hyperuricaemia Status	Fasting Insulin			TG			CSF1	Sleep Duration		Indoleamine 2,3-dioxygenase
	Body Water Mass	Platelet Count	HbA1c			LDL-C			CXCL12	Sleep Duration
	Childhood Body Size	Platelet Count	Insulin			HDL-C			Circulating Granulins	Sleep Duration
	Height	Protein C	Insulin Resistance			TG			Kynurenine--oxoglutarate transaminase	Sleep Duration
	Height	Serum Albumin	Insulin-like Growth Factor (IGF)			LDL-C			anti-cytomegalovirus IgG levels	Sleep Duration
	Height	Serum Urate Levels	Insulin-like Growth Factor (IGF)			HDL-C				Sleep Traits
	Height	Serum Urate Levels	Triglyceride-Glucose Index			TG				Slow Walking Pace
	Height	Serum Urate Levels	Hemoglobin A1c			LDL-C				Smoking
	Leg Fat Percenage/Mass	Serum Urate Levels	Hemoglobin A1c			HDL-C				Smoking
	Polygenic Risk Score for Waist-to-Hip Ratio Adjusted for Body Mass Index	Serum Uric Acid	Hemoglobin A1c			TG				Smoking
	Trunk Fat Percenage/Mass	Total Protein	Glycated Haemoglobin (HbA1c) Levels			LDL-C				Smoking
	Obesity	Vascular Endothelial Growth Factor	Glycated Haemoglobin (HbA1c) Levels			HDL-C				Smoking
	Obesity	Choline Metabolites	Non-fasting Glucose			TG				Smoking
	Obesity	Shear Stress Associated DNA Methylation	Nonfasting Glucose Levels			LDL-C				Smoking Initiation
	Obesity	Endothelin-1	5' AMP-activated protein kinase			HDL-C				Smoking Intensity
	Obesity	Iron Status				TG				Tea consumption
	Obesity	Iron Status Biomarkers (Trans-ferrin, Serum Iron and Ferritin)				LDL-C				Tea Intake
	Obesity	Iron Status Biomarkers (Trans-ferrin, Serum Iron and Ferritin)				HDL-C				Television Watching
	Visceral Adipose Tissue Mass	Symmetric Dimethylarginine (SDMA)				TG
	Visceral Adipose Tissue Mass	Standardised Urate				LDL-C
		Uric Acid				HDL-C
		Uric Acid				TG
						LDL-C
						HDL-C
						TG
						LDL-C
						HDL-C
						Non HDL-C
						TG
						LDL-C
						HDL-C
						TG
						TC
						Linoleic Acid
						Lipid Metabolism
						Lipoportein Lipase (LPL)
						Lipoprotein(a)
						Lipoprotein(a)
						Lipoprotein(a)
						Lipoprotein(a)
						Lipoprotein(a)
						Lipoprotein(a)
						Lipoprotein(a)
						Lipoprotein-associated phospholipase A2 activity
						Monoglyceride
						Nonfasting Remnant Cholesterol
						Nonfasting Remnant Cholesterol and HDL-C Combined
						HDL-C
						LDL-C
						Non HDL-C
						Apolipoprotein B
						Omega-6 fatty acids
						Plasma HDL Cholesterol
						Plasma Lp(a) Mass Concentration
						Plasma Lp(a) mass concentration
						Plasma LPA Score
						Polysaturated Fatty Acids
						Serum Lipids
						low hepatic lipase activity
						Desaturase Activity
						PCSK9
						Cholesterol Efflux Capacity
						Cholesterol ester transfer protein (CETP)

## Sheet: Supp. 4
	Title and Abstract	Objectives	Study Design and Data Sources	MR Assumption 1	MR Assumption 2	MR Assumption 3	Analytical Methods	Sensitivity and Additional Analyses	Participant Summary Statistics	Main MR Results	Addresses Limitations	Interprets MR Results	Power Calculations	Discusses Generalizability of Results
Ahmad, O. 2015
Allara, E. 2019
Cole, C. 2016
Dale, C. 2017
Dong, S. 2021
Fang, X. 2019
Gan, W. 2019
Geng, T. 2018
Gill, D. 2021
Gordillo-Marañón, M. 2021
Grace, C. 2022
Haase, C. 2012
Hagg, S. 2015
Helgadottir, A. 2021
Holmes, M. 2014
Hu, X. 2020
Huang, M. 2021
Huang, Q. 2022
Jansen, S. 2021
Larsson, S. 2020
Le, N. 2021
Lee, S. 2020
Leyden, G. 2022
Liu, B. 2021
Lv, W. 2016
Lyall, D. 2017
Malik, R. 2021
Mendelson, M. 2017
Merino, J. 2016
Mutie, P. 2023
Nordestgaard, B. 2012
Richardson, T. 2020
Ross, S. 2015
Si, S. 2020
Thomas, D. 2021
Tragante, V. 2016
Trinder, M. 2021
Varbo, A. 2013
Verkouter, I. 2020
Voight, B. 2013
Wan, E. 2020
Wang, K. 2022
White, J. 2016
Xu, L. 2017
Jia, Y. 2022
Zhang, X. 2018

## Sheet: Supp. 5
Assessment of Publication Bias
Ancestry	Exposure	Model	Predictor	Test for Funnel Plot Asymmetry		Limit Estimate		Rank Correlation Test for Funnel Plot Asymmetry
				z	p	b	CI	Kendall's tau	p
EUR	SBP	mixed-effects meta-regression model	standard error	4.2783	<0.0001	1.0608	0.917, 1.205	0.2857	0.3988
EUR	DBP	mixed-effects meta-regression model	standard error	5.3108	<0.0001	1.0277	0.930, 1.126	0.4286	0.2389
EUR	BMI	mixed-effects meta-regression model	standard error	3.6813	0.0002	1.1281	1.020, 1.236	0.1255	0.4834
EUR	T2D	mixed-effects meta-regression model	standard error	1.3633	0.1728	1.0936	1.061, 1.126	0.0682	0.7868
EAS	T2D	mixed-effects meta-regression model	standard error	NA	NA	NA	NA	-1	1
EUR	HDLC	mixed-effects meta-regression model	standard error	0.1193	0.905	0.8637	0.791, 0.937	0.1861	0.4073
EAS	HDLC	mixed-effects meta-regression model	standard error	NA	NA	NA	NA	-1	1
EUR	LDLC	mixed-effects meta-regression model	standard error	4.039	<0.0001	1.1211	0.922, 1.321	0.2105	0.2757
EAS	LDLC	mixed-effects meta-regression model	standard error	NA	NA	NA	NA	-1	1
EUR	TC	mixed-effects meta-regression model	standard error	0.0317	0.9747	1.3453	0.473, 2.218	-0.3333	1
EUR	TG	mixed-effects meta-regression model	standard error	1.7091	0.0874	1.1445	1.010, 1.280	-0.0625	0.7815
EAS	TG	mixed-effects meta-regression model	standard error	NA	NA	NA	NA	-1	1

## Sheet: Supp. 6
Assessment of Heterogeneity
Ancestry	Exposure	Test for Heterogeneity			Quantifying Heterogeneity
		Q	df	p-value	tau^2	CI	I^2	CI
EUR	SBP	223.18	7	<0.001	0.0411	0.015, 0.225	0.969	95.4%, 97.9%
EUR	DBP	65.35	6	<0.0001	0.0343	0.010, 0.252	0.908	83.7%, 94.8%
EUR	BMI	219.97	16	<0.0001	0.0198	0.009, 0.048	0.927	89.8%, 94.8%
EUR	T2D	15.62	9	0.075	0.0002	0.000, 0.012	0.424	0.0%, 72.4%
EAS	T2D	0.1	1	0.748	0	NA	0	NA
EUR	HDLC	28.93	11	0.002	0.0041	0.000, 0.020	0.62	28.9%, 79.7%
EAS	HDLC	3.29	1	0.07	0.0043	NA	0.696	0.0%, 93.1%
EUR	LDLC	285.18	14	<0.0001	0.019	0.008, 0.053	0.951	93.3%, 96.4%
EAS	LDLC	13.65	1	0.0002	0.1443	NA	0.927	75.4%, 97.8%
EUR	TC	1.65	2	0.4381	0	0.000, 0.200	0	0.0%, 89.6%
EUR	TG	75.61	11	<0.0001	0.0086	0.002, 0.024	0.855	76.3%, 91.1%
EAS	TG	2.87	1	0.0902	0.0429	NA	0.652	0.0%, 92.1%
